# Supplementary material for: Addition of a new Quedius Steph. (Coleoptera, Staphylinidae) species to the biodiversity of Albertan mixedwood forest, Canada
Source: Zookeys. 2017 Apr 12;(668):61–8. doi: 10.3897/zookeys.668.12320 (PMC5538006; doi:10.3897/zookeys.668.12320)
Supplement: Supplementary material 1 — Locality table for the holotype and paratype specimens of Quedius spencei Jacobs & Bergeron, sp. n. [file zookeys-668-061-s001.xlsx]

## Sheet: Sheet1
Locality table for the holotype and paratype specimens of Quedius spencei Jacobs & Bergeron spec. nov.
UASM: University of Alberta Strickland Entomology Museum
CNC: Canadian National Collection of Insects, Arachnids and Nemathodes
Species	Authors	Longitude	Latitude	Locality	Habitat	Sex	Deposited	Identifier	Type	Date collected	Collector	Collecting method	Life stage	Preparation	Determined by	Determination date
Quedius spencei	Jacobs & Bergeron	N56°46,22'	W118°22.47'	Canada: Alberta, EMEND research site near Dixonville	White spruce dominated forest	M	UASM	UASM212610	Holotype	May/June 2003	JAC Bergeron	Pitfall trap	Adult	Pointed	JAC Bergeron	2017
Quedius spencei	Jacobs & Bergeron	N56°46,22'	W118°22.47'	Canada: Alberta, EMEND research site near Dixonville	White spruce dominated forest	M	UASM	UASM212606	Paratype	May/June 2003	JAC Bergeron	Pitfall trap	Adult	Pointed	JAC Bergeron	2017
Quedius spencei	Jacobs & Bergeron	N56°46,22'	W118°22.47'	Canada: Alberta, EMEND research site near Dixonville	White spruce dominated forest	M	UASM	UASM212607	Paratype	May/June 2003	JAC Bergeron	Pitfall trap	Adult	Pointed	JAC Bergeron	2017
Quedius spencei	Jacobs & Bergeron	N56°46,22'	W118°22.47'	Canada: Alberta, EMEND research site near Dixonville	White spruce dominated forest	M	UASM	UASM212608	Paratype	May/June 2003	JAC Bergeron	Pitfall trap	Adult	Pointed	JAC Bergeron	2017
Quedius spencei	Jacobs & Bergeron	N56°46,22'	W118°22.47'	Canada: Alberta, EMEND research site near Dixonville	White spruce dominated forest	M	UASM	UASM212609	Paratype	May/June 2003	JAC Bergeron	Pitfall trap	Adult	Pointed	JAC Bergeron	2017
Quedius spencei	Jacobs & Bergeron	N56°46,22'	W118°22.47'	Canada: Alberta, EMEND research site near Dixonville	White spruce dominated forest	M	UASM	UASM212611	Paratype	May/June 2003	JAC Bergeron	Pitfall trap	Adult	Pointed	JAC Bergeron	2017
Quedius spencei	Jacobs & Bergeron	N56°46,22'	W118°22.47'	Canada: Alberta, EMEND research site near Dixonville	White spruce dominated forest	M	CNC	CNC615416	Paratype	May/June 2003	JAC Bergeron	Pitfall trap	Adult	Pointed	JAC Bergeron	2017
Quedius spencei	Jacobs & Bergeron	N56°46,22'	W118°22.47'	Canada: Alberta, EMEND research site near Dixonville	White spruce dominated forest	M	CNC	CNC615417	Paratype	May/June 2003	JAC Bergeron	Pitfall trap	Adult	Pointed	JAC Bergeron	2017
Quedius spencei	Jacobs & Bergeron	N55°17.86'	W115°05.49'	Canada: Alberta, Slave Lake	2 years harvested white spruce dominated forest regenerating with aspen	M	CNC	CNC615418	Paratype	May 2003	TP Cobb	Flight intercept trap	Adult	Pointed	JAC Bergeron	2017
Quedius spencei	Jacobs & Bergeron	N55°17.86'	W115°05.49'	Canada: Alberta, Slave Lake	2 years harvested white spruce dominated forest regenerating with aspen	M	CNC	CNC615419	Paratype	May 2003	TP Cobb	Flight intercept trap	Adult	Pointed	JAC Bergeron	2017
Quedius spencei	Jacobs & Bergeron	N55°17.86'	W115°05.49'	Canada: Alberta, Slave Lake	2 years harvested white spruce dominated forest regenerating with aspen	M	CNC	CNC615420	Paratype	May 2003	TP Cobb	Flight intercept trap	Adult	Pointed	JAC Bergeron	2017
